# Supplementary material for: Genetic substructure and complex demographic history of South African Bantu speakers
Source: Nat Commun. 2021 Apr 7;12:2080. doi: 10.1038/s41467-021-22207-y (PMC8027885; doi:10.1038/s41467-021-22207-y)
Supplement: Supplementary file 5 — Supplementary Data 2 [file 41467_2021_22207_MOESM5_ESM.xlsx]

## Sheet: Suppl. Data 2
Supplementary Data 2. Known phenotype associated SNPs (according to GWAS catalog) that were identified as signals at the genome wide significant threshold P-value < 5X10-8 (association results derived by logistic regression (2-tailed) using PLINK) in at least ten of the simulated trait GWAS iterations.
Lipid-Metabolism
SNPS	CHR_ID	CHR_POS	PUBMEDID	DISEASE/TRAIT	MAPPED_GENE	CONTEXT
rs2723509	7	17777413	30275531	Triglycerides	AC006482.1 - SNX13	intergenic_variant
rs12320328	12	25255530	30275531	Total cholesterol levels	KRAS - AC087239.1	intergenic_variant
rs10260606	7	44544952	25961943	Cholesterol, total	NPC1L1 - DDX56	intergenic_variant
rs10260606	7	44544952	29507422	Low density lipoprotein cholesterol levels	NPC1L1 - DDX56	intergenic_variant
rs2073547	7	44542732	29507422	Low density lipoprotein cholesterol levels	NPC1L1 - DDX56	intergenic_variant
Body composition
SNPS	CHR_ID	CHR_POS	PUBMEDID	DISEASE/TRAIT	MAPPED_GENE	CONTEXT
rs1936805	6	127130971	30575882	Waist-to-hip ratio adjusted for BMI	AL356534.1, RSPO3	intron_variant
rs1936805	6	127130971	28443625	Waist-to-hip ratio adjusted for BMI in non-smokers	AL356534.1, RSPO3	intron_variant
rs1936805	6	127130971	25673412	Waist-to-hip ratio adjusted for body mass index	AL356534.1, RSPO3	intron_variant
rs798497	7	2756323	25282103	Height	AMZ1, GNA12	intron_variant
rs798497	7	2756323	31217584	Height	AMZ1, GNA12	intron_variant
rs798497	7	2756323	25673412	Hip circumference adjusted for BMI	AMZ1, GNA12	intron_variant
rs11866815	16	337867	30239722	Body mass index	AXIN1	intron_variant
rs11866815	16	337867	26426971	Body mass index	AXIN1	intron_variant
rs7200589	16	299331	30239722	Body mass index	AXIN1	intron_variant
rs4872393	8	26060195	30595370	Waist-hip ratio	EBF2 - RNA5SP258	intergenic_variant
rs1881973	3	184338313	31761296	Appendicular lean mass	FAM131A	intron_variant
rs67248060	7	18859540	30595370	Height	HDAC9	intron_variant
rs11072405	15	73192819	26426971	Waist-to-hip ratio adjusted for BMI	NEO1	intron_variant
rs2272566	11	244552	30595370	Height	PSMD13	intron_variant
rs2898885	14	64954556	30239722	Waist-hip ratio	RAB15, CHURC1-FNTB	intron_variant
rs11209718	1	41223266	23563607	Height	SCMH1	intron_variant
rs2885697	1	41078607	30593698	Fat-free mass	SCMH1	intron_variant
rs7704138	5	55648434	25429064	Height	SLC38A9	intron_variant
Kidney Disease
SNPS	CHR_ID	CHR_POS	PUBMEDID	DISEASE/TRAIT	MAPPED_GENE	CONTEXT
rs2823139	21	15204463	31152163	Chronic kidney disease	AF127577.5 - AF246928.1	intergenic_variant
rs2823139	21	15204463	31152163	Estimated glomerular filtration rate	AF127577.5 - AF246928.1	intergenic_variant
rs2823139	21	15204463	31451708	Estimated glomerular filtration rate	AF127577.5 - AF246928.1	intergenic_variant
rs2823139	21	15204463	30604766	Estimated glomerular filtration rate	AF127577.5 - AF246928.1	intergenic_variant
rs2823139	21	15204463	31451708	Estimated glomerular filtration rate in non-diabetics	AF127577.5 - AF246928.1	intergenic_variant
rs2823139	21	15204463	31152163	Blood urea nitrogen levels	AF127577.5 - AF246928.1	intergenic_variant
rs660895	6	32609603	22197929	IgA nephropathy	HLA-DRB1 - HLA-DQA1	intron_variant
rs660895	6	32609603	26028593	IgA nephropathy	HLA-DRB1 - HLA-DQA1	intron_variant
rs6433657	2	177269949	31451708	Estimated glomerular filtration rate	NFE2L2	intron_variant
Cardio-metabolic-traits
SNPS	CHR_ID	CHR_POS	PUBMEDID	DISEASE/TRAIT	MAPPED_GENE	CONTEXT
rs13723	17	29614868	29212778	Coronary artery disease	ABHD15-AS1, CORO6	3_prime_UTR_variant
rs296797	2	200238182	30224653	Systolic blood pressure	AC004464.1 - SPATS2L	intergenic_variant
rs2823139	21	15204463	30595370	Cardiovascular disease	AF127577.5 - AF246928.1	intergenic_variant
rs2823139	21	15204463	30578418	Systolic blood pressure	AF127577.5 - AF246928.1	intergenic_variant
rs4773144	13	110308365	21378990	Coronary heart disease	COL4A2	intron_variant
rs286809	5	108122936	30224653	Pulse pressure	FBXL17	intron_variant
rs2885697	1	41078607	30061737	Atrial fibrillation	SCMH1	intron_variant
rs6998692	8	21947754	29892015	Atrial fibrillation	XPO7	intron_variant
rs7834729	8	21964267	30061737	Atrial fibrillation	XPO7	non_coding_transcript_exon_variant
Blood markers
SNPS	CHR_ID	CHR_POS	PUBMEDID	DISEASE/TRAIT	MAPPED_GENE	CONTEXT
rs2137283	2	60385322	30595370	Mean corpuscular hemoglobin	AC007381.1, AC007381.2	non_coding_transcript_exon_variant
rs1257415	14	99232594	30595370	Red blood cell count	BCL11B	intron_variant
rs10965243	9	22130066	29403010	Hemoglobin A1c levels	CDKN2B-AS1 - AL157937.1	regulatory_region_variant
rs12946844	17	28843138	28957414	Red cell distribution width	FAM222B	intron_variant
rs7215310	17	28761608	28017375	Mean corpuscular hemoglobin	FAM222B	intron_variant
rs13335629	16	260381	31217584	Mean corpuscular hemoglobin concentration	FAM234A	intron_variant
rs13335629	16	260381	28453575	Red blood cell count	FAM234A	intron_variant
rs13335629	16	260381	23446634	Red blood cell traits	FAM234A	intron_variant
rs13335629	16	260381	31869403	Hemoglobin levels	FAM234A	intron_variant
rs2058660	2	102437989	27863252	Lymphocyte percentage of white cells	IL18RAP	intron_variant
rs1608400	11	55027251	30595370	Red blood cell count	OR4A6P - TRIM48	intergenic_variant
rs556990	13	113190745	28240269	Blood protein levels	PCID2	non_coding_transcript_exon_variant
rs12980641	19	46025683	30072576	Blood protein levels	PGLYRP1 - AC007785.3	intergenic_variant
rs8022206	14	68054189	27863252	Mean platelet volume	RAD51B	intron_variant
rs8022206	14	68054189	22139419	Platelet count	RAD51B	intron_variant
rs62246320	3	9470291	30595370	White blood cell count	SETD5	intron_variant
rs300756	2	233416	28240269	Blood protein levels	SH3YL1	intron_variant
rs10401672	19	33269055	27863252	Basophil percentage of granulocytes	SLC7A10 - AC008738.6	regulatory_region_variant
rs10401672	19	33269055	27863252	White blood cell count (basophil)	SLC7A10 - AC008738.6	regulatory_region_variant
rs7218708	17	20023523	27863252	Mean corpuscular volume	SPECC1	intron_variant
rs915125	6	81753659	27863252	Granulocyte percentage of myeloid white cells	TENT5A - SNORA70	regulatory_region_variant
rs915125	6	81753659	27863252	Monocyte percentage of white cells	TENT5A - SNORA70	regulatory_region_variant
rs915125	6	81753659	27863252	Neutrophil percentage of white cells	TENT5A - SNORA70	regulatory_region_variant
Cancers
SNPS	CHR_ID	CHR_POS	PUBMEDID	DISEASE/TRAIT	MAPPED_GENE	CONTEXT
rs12653946	5	1895715	20676098	Prostate cancer	AC025183.2	intron_variant
rs12653946	5	1895715	31562322	Prostate cancer	AC025183.2	intron_variant
rs12653946	5	1895715	26443449	Prostate cancer	AC025183.2	intron_variant
rs17258848 x rs11637659	4 x 15	126615366 x 67150048	24376627	Nasopharyngeal carcinoma (SNP x SNP interaction)	AC097528.1 x SMAD3	intron_variant x intron_variant
rs6062509	20	63731211	29892016	Prostate cancer	AL121845.3, ZGPAT	intron_variant
rs6062509	20	63731211	23535732	Prostate cancer	AL121845.3, ZGPAT	intron_variant
rs11711040; rs6805548	3;3	54222532;54222621	27903959	Core binding factor acute myeloid leukemia	CACNA2D3; CACNA2D3	intron_variant; intron_variant
rs11711040; rs6805548	3;3	54222532;54222621	27903959	Core binding factor acute myeloid leukemia	CACNA2D3; CACNA2D3	intron_variant; intron_variant
rs4625425; rs11038863; rs7924718; rs6485674	11;11;11;11	46311342;46326774;46309432;46303284	27903959	Core binding factor acute myeloid leukemia	CREB3L1; CREB3L1 - DGKZ; CREB3L1; CREB3L1	intron_variant; regulatory_region_variant; intron_variant; intron_variant
rs2395185	6	32465390	22286212	Hodgkin's lymphoma	HLA-DRB9	intron_variant
rs2395185	6	32465390	23143601	Lung cancer	HLA-DRB9	intron_variant
rs9268853	6	32461866	23349640	Lymphoma	HLA-DRB9	intron_variant
rs73039434	19	33034013	31089142	Colorectal cancer	RHPN2	intron_variant
Autoimmune diseases
SNPS	CHR_ID	CHR_POS	PUBMEDID	DISEASE/TRAIT	MAPPED_GENE	CONTEXT
rs4809330	20	63718234	21102463	Crohn's disease	AL121845.3, ZGPAT	intron_variant
rs2050392	10	30402574	26974007	Chronic inflammatory diseases	AL161651.1 - CCND3P1	intergenic_variant
rs2050392	10	30402574	26192919	Inflammatory bowel disease	AL161651.1 - CCND3P1	intergenic_variant
rs11788118	9	99575049	28714469	Systemic lupus erythematosus	AL162394.1, STX17-AS1, AL359710.1	intron_variant
rs7731626	5	56148856	26301688	Pediatric autoimmune diseases	ANKRD55	intron_variant
rs7731626	5	56148856	24390342	Rheumatoid arthritis	ANKRD55	intron_variant
rs7731626	5	56148856	30423114	Rheumatoid arthritis	ANKRD55	intron_variant
rs7731626	5	56148856	31604244	Multiple sclerosis	ANKRD55	intron_variant
rs1363907	5	96917099	26192919	Crohn's disease	ERAP2, AC009126.1	intron_variant
rs1363907	5	96917099	28067908	Crohn's disease	ERAP2, AC009126.1	intron_variant
rs1363907	5	96917099	26192919	Inflammatory bowel disease	ERAP2, AC009126.1	intron_variant
rs1363907	5	96917099	23128233	Inflammatory bowel disease	ERAP2, AC009126.1	intron_variant
rs1363907	5	96917099	28067908	Inflammatory bowel disease	ERAP2, AC009126.1	intron_variant
rs660895	6	32609603	23143596	Rheumatoid arthritis	HLA-DRB1 - HLA-DQA1	intron_variant
rs660895	6	32609603	17804836	Rheumatoid arthritis	HLA-DRB1 - HLA-DQA1	intron_variant
rs660895	6	32609603	23143596	Rheumatoid arthritis (ACPA-negative)	HLA-DRB1 - HLA-DQA1	intron_variant
rs660895	6	32609603	23143596	Rheumatoid arthritis (ACPA-positive)	HLA-DRB1 - HLA-DQA1	intron_variant
rs2395185	6	32465390	20228799	Ulcerative colitis	HLA-DRB9	intron_variant
rs2395185	6	32465390	19915573	Ulcerative colitis	HLA-DRB10	intron_variant
rs2395185	6	32465390	19122664	Ulcerative colitis	HLA-DRB11	intron_variant
rs9268853	6	32461866	21297633	Ulcerative colitis	HLA-DRB12	intron_variant
rs9268923	6	32465058	20228798	Ulcerative colitis	HLA-DRB13	intron_variant
rs9268923	6	32465058	26819262	Epstein Barr virus nuclear antigen 1 IgG levels	HLA-DRB14	intron_variant
rs11621145	14	105706543	25616667	Immunoglobulin G index levels in multiple sclerosis	IGHA1, IGHA1	intron_variant
rs2058660	2	102437989	21102463	Crohn's disease	IL18RAP	intron_variant
rs6708413	2	102446909	26192919	Crohn's disease	IL18RAP	intron_variant
rs6708413	2	102446909	26192919	Inflammatory bowel disease	IL18RAP	intron_variant
rs917997	2	102454108	20190752	Celiac disease	IL18RAP - SLC9A4	intergenic_variant
rs917997	2	102454108	23128233	Inflammatory bowel disease	IL18RAP - SLC9A4	intergenic_variant
rs9394026	6	31014767	29031612	Psoriasis vulgaris	MUC22	intron_variant
rs10798069	1	186906327	26192919	Crohn's disease	PLA2G4A	intron_variant
rs1388585	12	40137889	26192919	Inflammatory bowel disease	SLC2A13 - LINC02555	regulatory_region_variant
rs11581062	1	100941963	21833088	Multiple sclerosis	SLC30A7, HNRNPA1P68	non_coding_transcript_exon_variant
rs12048904	1	100865980	21833088	Multiple sclerosis	VCAM1 - EXTL2	intergenic_variant
Behavioural traits
SNPS	CHR_ID	CHR_POS	PUBMEDID	DISEASE/TRAIT	MAPPED_GENE	CONTEXT
rs10169002	2	139805799	30038396	Educational attainment (years of education)	AC012497.1 - AC078851.1	regulatory_region_variant
rs17149709	8	9296884	30867560	General factor of neuroticism	AC022784.1	intron_variant
rs798497	7	2756323	31666681	White matter microstructure (mode of anisotropy)	AMZ1, GNA12	intron_variant
rs600011	3	107576545	29500382	Experiencing mood swings	BBX	intron_variant
rs600011	3	107576545	29942085	Depressed affect	BBX	intron_variant
rs13019832	2	60483436	29942086	Intelligence	BCL11A	intron_variant
rs13019832	2	60483436	29326435	Intelligence (MTAG)	BCL11A	intron_variant
rs7170644	15	93015948	30595370	Educational attainment (years of education)	CHD2	intron_variant
rs12236195	9	23751702	30643256	Depressive symptoms	ELAVL2	intron_variant
rs12236195	9	23751702	30643256	Neuroticism	ELAVL2	intron_variant
rs12236195	9	23751702	30643256	Positive affect	ELAVL2	intron_variant
rs62182993	2	211734563	30038396	Educational attainment (MTAG)	ERBB4	intron_variant
rs9692869	8	117890785	30038396	Cognitive performance (MTAG)	EXT1	intron_variant
rs11211538	1	47474408	31676860	Brain region volumes	FOXD2 - AL356458.1	regulatory_region_variant
rs6135385	20	15324612	30038396	Self-reported math ability (MTAG)	MACROD2	intron_variant
rs10446419	3	25684010	30643251	Smoking initiation (ever regular vs never regular)	MIR4442 - CRIP1P2	regulatory_region_variant
rs55833042	7	142758924	28754779	Alcoholic chronic pancreatitis	PRSS1 - PRSS2	intergenic_variant
rs2885697	1	41078607	30643258	General risk tolerance (MTAG)	SCMH1	intron_variant
rs2885697	1	41078607	30643258	Adventurousness	SCMH1	intron_variant
rs7218708	17	20023523	30038396	Educational attainment (MTAG)	SPECC1	intron_variant
rs7218708	17	20023523	30038396	Highest math class taken (MTAG)	SPECC1	intron_variant
rs6822283	4	82297077	30038396	Self-reported math ability (MTAG)	VAMP9P	intron_variant
rs10513249	9	114541631	26297903	Depressive episodes in bipolar disorder	WHRN - AL160275.2	intergenic_variant
rs4788676	16	72916569	30643251	Smoking initiation (ever regular vs never regular)	ZFHX3	intron_variant
rs4788676	16	72916569	30643251	Smoking initiation (ever regular vs never regular) (MTAG)	ZFHX3	intron_variant
Pigmentation
SNPS	CHR_ID	CHR_POS	PUBMEDID	DISEASE/TRAIT	MAPPED_GENE	CONTEXT
rs3795556	1	205143783	30664655	Eye color (brightness)	DSTYK	3_prime_UTR_variant
rs1800404	15	27990627	30664655	Eye color	OCA2, OCA2	synonymous_variant
rs1800404	15	27990627	30664655	Eye color (brightness)	OCA2, OCA2	synonymous_variant
rs1800404	15	27990627	30664655	Skin pigmentation	OCA2, OCA2	synonymous_variant
rs1800404	15	27990627	30664655	Skin, hair and eye pigmentation (multivariate analysis)	OCA2, OCA2	synonymous_variant
rs1800407	15	27985172	30664655	Eye color	OCA2, OCA2	missense_variant
rs1800407	15	27985172	30664655	Eye color (brightness)	OCA2, OCA2	missense_variant
rs4778219	15	27968704	30664655	Eye color (brightness)	OCA2, OCA2	intron_variant
rs4778219	15	27968704	30664655	Skin pigmentation	OCA2, OCA2	intron_variant
Other traits
SNPS	CHR_ID	CHR_POS	PUBMEDID	DISEASE/TRAIT	MAPPED_GENE	CONTEXT
rs41492347	8	88698848	30019117	Adolescent idiopathic scoliosis	AC090578.1	intron_variant
rs9611602	22	41512401	30595370	Respiratory diseases	ACO2	intron_variant
rs74131475	1	194283320	30153862	Cerebrospinal fluid t-tau:AB1-42 ratio	AL136456.1 - AL513348.1	intergenic_variant
rs17702912	16	24991279	26352407	Urinary metabolites	ARHGAP17	intron_variant
rs1278769	13	112882313	23583980	Interstitial lung disease	ATP11A	3_prime_UTR_variant
rs13019832	2	60483436	31844048	Household income (MTAG)	BCL11A	intron_variant
rs1245582	10	72018509	24216480	Disc degeneration (lumbar)	CHST3 - AC022392.1	regulatory_region_variant
rs17433710	1	162702221	28886342	Dupuytren's disease	DDR2	intron_variant
rs17037148	4	106961911	30595370	Balding type 1	DKK2	intron_variant
rs17037148	4	106961911	30573740	Male-pattern baldness	DKK2	intron_variant
rs62182993	2	211734563	31844048	Household income (MTAG)	ERBB4	intron_variant
rs6461387	7	18858682	28272467	Male-pattern baldness	HDAC9	intron_variant
rs67248060	7	18859540	30595370	Balding type 1	HDAC9	intron_variant
rs67248060	7	18859540	30573740	Male-pattern baldness	HDAC9	intron_variant
rs2395185	6	32465390	25186300	Antinuclear antibody levels	HLA-DRB9	intron_variant
rs9268853	6	32461866	30552108	Fulminant type 1 diabetes	HLA-DRB10	intron_variant
rs9268905	6	32464300	28041642	Giant cell arteritis	HLA-DRB11	intron_variant
rs304023	3	4524349	30595370	Lung function (FEV1/FVC)	ITPR1	intron_variant
rs5756391	22	36902302	28199695	Itch intensity from mosquito bite adjusted by bite size	NCF4 - CSF2RB	intergenic_variant
rs13424612	2	239960704	23910658	Odorant perception (isobutyraldehyde)	NDUFA10	3_prime_UTR_variant
rs855250	6	9608654	30595370	Balding type 1	OFCC1	intron_variant
rs6495367	15	79083005	27020472	Spherical equivalent (joint analysis main effects and education interaction)	RASGRF1	intron_variant
rs6495367	15	79083005	29808027	Spherical equivalent or myopia (age of diagnosis)	RASGRF1	intron_variant
rs7104764	11	229977	25231870	Menarche (age at onset)	SIRT3	intron_variant
rs7198383	16	8569748	30595370	Lung function (FVC)	TMEM114	3_prime_UTR_variant
rs8069176	17	39900944	24315451	Fractional exhaled nitric oxide (childhood)	ZPBP2 - GSDMB	intergenic_variant
rs8069176	17	39900944	29273806	Asthma (childhood onset)	ZPBP2 - GSDMB	intergenic_variant
