# Supplementary material for: Genetic substructure and complex demographic history of South African Bantu speakers
Source: Nat Commun. 2021 Apr 7;12:2080. doi: 10.1038/s41467-021-22207-y (PMC8027885; doi:10.1038/s41467-021-22207-y)
Supplement: Supplementary file 6 — Supplementary Data 3 [file 41467_2021_22207_MOESM6_ESM.xlsx]

## Sheet: Suppl. Data 3
Supplementary Data 3. Comparison of absolute iHS scores in six South Eastern Bantu-speaking (SEB) groups showing differences in signal strengths. Corresponding gene names for SNVs showing outlier scores in at least one of the SEB groups are shown.
Pedi	Sotho	Tsonga	Tswana	Xhosa	Zulu	Genes
10.1312	7.58107	5.77333	9.11074	8.33004	5.50634	MEGF6
4.0445	3.39972	7.93266	8.35503	5.21551	4.39249	CPXM2
4.46714	3.89018	4.87766	4.73078	5.36839	4.20873	ITPR3,UQCC2
4.1204	3.91731	4.28125	4.34595	4.04541	4.09207	KCNE4
4.73532	4.15713	5.22406	4.67547	5.16291	3.88956	LEMD2
4.06959	4.02313	4.18512	3.99833	4.03604	3.87038	ARFGEF1,COPS5,CSPP1,PPP1R42
2.32155	4.24676	3.49847	10.0729	9.81036	5.74864	C1orf222
3.61092	3.8713	4.58969	4.7449	4.13834	4.86351	GALNT9
4.04399	3.16664	4.85936	4.06409	4.98436	3.26185	IP6K3
4.13754	3.58115	4.03492	3.61465	4.04446	4.19356	ITGB8
4.21391	4.6542	5.1171	4.12347	3.71448	3.86754	LYAR
2.76284	4.18706	3.64477	4.035	3.1327	4.27363	ALG5,EXOSC8,SUPT20H
4.51619	4.21162	3.97178	5.07905	3.61377	3.58235	ARHGAP24
4.60452	2.89875	5.42906	2.92083	3.69253	6.37658	ASCL1,PAH
3.68597	3.52682	4.37934	4.79595	4.40157	3.2295	CREB5
3.36844	5.07868	3.44561	3.56382	4.64971	4.74465	HECW1
4.32988	3.3254	3.89236	4.05946	4.37082	3.859	KCNMB2
2.7333	4.47489	4.19696	3.84067	4.48873	3.68983	MCMDC2
4.18794	3.10351	4.34866	3.85208	3.47492	4.24824	OSBPL6
4.02661	3.61525	4.62395	3.86699	4.83008	3.60976	TAPBP
4.13662	4.27273	3.03699	3.83898	2.80755	4.86986	TMEM255B
3.12448	3.33505	2.74464	4.16433	3.48228	4.7902	ALDH4A1,IFFO2,RP13279N23.2,TAS1R2
4.00775	3.19542	2.70688	4.4776	2.80352	3.71823	CADPS
4.08466	2.89151	3.02287	4.31273	2.42233	3.64438	GSK3B
2.24835	4.6989	3.42839	5.25253	2.97467	2.70917	KRT40
3.21474	3.7827	3.86712	1.86667	4.24097	4.04673	MYBPC2
2.86618	3.46791	2.76574	4.42746	4.18989	2.83907	POU6F2
4.40635	3.61569	3.49419	4.16567	3.45672	2.72581	STXBP5L
3.75031	3.37824	4.31624	3.47587	4.2052	3.03945	SYNGAP1
2.74803	4.08455	3.13915	2.29221	3.7393	4.23552	SYNJ2
3.60453	4.82666	2.92801	4.46945	3.15929	3.87465	SYT1
3.44574	3.21358	2.09244	2.18179	4.05983	4.52007	USP7
3.74979	4.94036	5.40311	3.9233	3.9824	3.30929	ZBTB49
3.50456	2.89562	3.19905	3.04378	4.47707	2.46445	ABCC5
3.65739	2.93189	4.20922	3.43453	2.91875	3.56375	AL049747.1,MB
2.91224	4.01172	3.04443	2.69034	2.88908	3.25947	ANAPC13,CEP63
3.79403	2.76468	4.11699	3.01829	3.87026	3.76265	ANKFN1
2.77949	2.33389	2.50167	3.17978	4.25333	2.39389	ANKS1A
3.39142	2.71381	2.89379	3.32599	2.96557	4.31931	APOD
2.89258	2.8511	3.93247	3.18044	3.94626	4.36289	ATM,C11orf65,NPAT
3.17201	2.81023	3.86388	2.86491	4.02797	2.62891	B3GALT4,PFDN6,RGL2,WDR46
4.22259	2.60774	3.36938	2.84171	3.36695	2.08587	C5orf49,FASTKD3,MTRR
2.98684	3.26839	2.94246	4.58406	3.54209	2.6418	C7orf31
2.18605	4.03258	2.96973	2.19387	2.11842	3.72095	C7orf55,C7orf55LUC7L2,LUC7L2
3.26828	3.42162	4.30184	3.08523	3.17134	2.96424	CAPN2
1.63061	1.71568	2.07115	4.18482	1.87912	2.23557	CAPN8
2.95236	2.80224	2.48485	2.61379	2.43691	4.15106	CCDC102B,TMX3
2.87827	3.03161	2.34976	4.35975	3.36903	2.92286	CLOCK,TMEM165
4.108	3.81545	3.39609	2.91219	3.00449	3.28258	CSMD2,HMGB4
4.07499	2.58946	2.10928	2.37983	2.61837	3.02264	CTC490E21.12,CYP2A7,EGLN2,MIA,MIARAB4B,RAB4B,RAB4BEGLN2
2.21007	2.63048	3.05456	4.25338	3.363	3.28118	CYP4V2,KLKB1
2.72851	3.93435	4.0551	2.81403	2.82257	2.84553	DDX55,EIF2B1
2.81451	3.60096	2.04275	4.40102	2.69887	2.44233	DFNA5
4.1352	3.27097	3.89029	3.00455	3.03497	3.36034	DISP1
2.9214	2.34878	2.29491	3.26306	4.68751	2.33142	FKBP5
3.58536	3.59244	4.19905	3.66952	3.73097	3.83972	GOLT1B
4.04157	2.46077	2.7554	3.57385	2.656	3.02133	GPR156
3.64998	3.55838	3.18187	3.82554	3.49804	4.44606	HIPK2,TBXAS1
3.3674	2.82129	3.77294	3.08549	4.06931	3.20708	HLADOA
3.23598	2.30346	3.17834	4.08436	3.14977	2.75407	KCNH8
2.76333	2.0388	3.37369	2.50146	4.36677	3.21082	LATS1
3.77441	3.77127	3.92298	4.32735	3.63024	3.94041	LRFN2
4.4716	2.57157	3.10761	3.16222	2.83583	3.30817	LRRN1,SETMAR,SUMF1
2.74207	2.99459	4.71145	3.95061	3.38836	3.20521	LST3,RP11125O5.2,SLCO1B1,SLCO1B3,SLCO1B7
2.79467	3.43394	4.25079	2.8476	2.96936	2.99375	MAB21L1,NBEA
3.70197	4.23159	3.10782	3.50073	2.98224	3.30008	MAGI2
3.57719	3.70976	2.5058	4.00085	2.49291	2.49332	MDGA2
2.51004	4.22904	2.865	3.41522	2.80086	2.7501	MPP6
2.75757	2.29384	2.94019	2.81048	4.1942	2.20081	MSH5,MSH5SAPCD1,SAPCD1
3.1223	4.19764	2.80277	2.86973	2.65184	3.00808	MSRB3
3.40366	3.61951	2.73458	3.63827	3.02084	4.38748	NEK10
3.4178	2.44893	3.46949	3.22625	3.0836	4.45743	NKIRAS1,NR1D2,RPL15
3.2047	3.0469	2.90598	3.17225	4.56805	3.07994	NRDE2
3.30907	3.58272	2.62545	4.271	2.59952	2.52511	OSBPL3
3.67503	4.11133	3.19014	3.53415	3.75145	3.45325	OTOGL
3.10191	2.37743	2.80652	3.25593	4.09082	2.47282	PARL
2.95722	3.26521	2.61898	4.04319	2.96989	3.65502	PHC3
3.35982	3.34922	2.51873	3.6939	3.44408	4.02425	PON1,PON3
3.22389	4.07711	2.2377	2.34533	2.9826	2.44431	PPARG
3.64975	4.54206	3.90106	3.03435	3.68361	2.74789	RANBP2
3.53672	3.03823	2.50268	4.13893	2.80383	3.06717	RHBDD1
2.96737	4.11515	3.38983	2.66323	2.40828	2.66342	RNF150
3.73961	4.62744	3.35805	3.71466	3.08016	2.64032	ROBO2
2.38311	2.29675	3.37675	3.00015	4.07686	3.44216	RYR3
2.95314	3.94986	3.64328	3.11667	3.76144	4.03665	SAMD3
3.90346	3.93204	3.16015	4.15785	3.2794	3.18607	SEL1L3,SMIM20
2.26644	3.83582	3.0829	2.54284	3.82146	4.03278	SERAC1
2.9016	3.73786	2.20724	4.11731	3.05378	3.55371	SLC22A10,SLC22A24,SLC22A25
3.65054	2.48842	2.83925	4.1597	3.3736	3.5336	SLC46A2,SNX30
2.55938	2.80976	2.6568	2.03819	4.07182	3.03761	SLC8A3
4.66159	1.97444	3.01755	2.19182	2.3705	2.65229	SLCO3A1
3.792	3.90038	3.34623	3.87275	4.32985	3.3311	SPINK5
3.61365	2.62869	2.18075	3.00346	4.01225	2.31936	SPINK6
4.20904	2.37586	2.06164	2.12958	3.43035	3.13465	SYT13
4.27523	3.41554	3.57446	3.25173	3.54837	3.22483	TMEM132B
3.25985	2.995	3.4294	4.60587	2.87868	3.1756	TMEM167A,XRCC4
3.63073	2.43381	2.85377	2.33786	4.21219	3.17995	TNKS
4.04349	3.16281	2.8788	3.05533	3.21546	3.31356	TRABD2B
2.91183	2.98457	3.0449	2.8235	3.69019	4.04164	TULP4
3.2652	2.11214	2.48927	2.08839	4.03818	2.58477	XRN2
4.00259	3.25455	3.84641	2.83768	2.90326	3.25988	ZBTB20
2.68679	2.75739	2.95662	2.28293	3.17484	4.05945	ZCCHC4
3.35145	1.52506	1.57	4.13933	3.60628	3.64368	ZNF121
