# Supplementary material for: Genetic substructure and complex demographic history of South African Bantu speakers
Source: Nat Commun. 2021 Apr 7;12:2080. doi: 10.1038/s41467-021-22207-y (PMC8027885; doi:10.1038/s41467-021-22207-y)
Supplement: Supplementary file 7 — Supplementary Data 4 [file 41467_2021_22207_MOESM7_ESM.xlsx]

## Sheet: Suppl. Data 4
Supplementary Data 4. Genomic regions showing outlier (>mean+3SD) Khoe-San (KS) ancestry in the 6 South Eastern Bantu-speaking (SEB) groups.
Pedi
Chr	Start	End	N of SNPs	KS Ancestry Min (%)	Genes
1	175109516	175162075	27	19.34	KIAA0040, TNN
1	175285286	175589266	199	19.1	TNR
3	114424964	114864572	165	19.1	ZBTB20#
3	115343212	115440008	94	19.34	GAP43
6	34079996	36270669	548	19.34	ANKS1A, ARMC12, BRPF3, C6orf106, CLPSL1, CLPSL2, DEF6, FANCE, FKBP5, GRM4, HMGA1, LHFPL5, MAPK13, MAPK14, NUDT3, PACSIN1, PNPLA1, PPARD, RPL10A, RPS10, SCUBE3, SLC26A8, SNRPC, SPDEF, SRPK1, TAF11, TCP11, TEAD3, TULP1, UHRF1BP1, ZNF76
6	37600619	37607578	12	18.87	MDGA1
6	85397987	85466706	24	20.28	TBX18
6	86161268	86351215	45	20.05	NT5E, RP11-321N4.5, SNX14, SYNCRIP
6	87648470	88411769	237	20.05	AKIRIN2, C6orf163, C6orf164, C6orf165, CGA, GJB7, HTR1E, ORC3, RARS2, RP1-102H19.8, SLC35A1, SMIM8, ZNF292
6	88759586	88856179	9	19.1	CNR1, SPACA1
6	144659485	144899924	91	19.1	UTRN
7	42000923	42179634	93	18.87	GLI3
7	156932792	157128269	44	19.34	DNAJB6, UBE3C
8	69562028	69731036	77	19.81	C8orf34
13	97961004	98120646	40	19.34	MBNL2, RAP2A
13	98611105	98675952	18	20.52	IPO5
13	98797463	98886965	74	19.34	FARP1, RNF113B
20	13202958	15013232	614	18.87	ESF1, FLRT3, ISM1, MACROD2, NDUFAF5, SEL1L2, TASP1
22	25314192	25410267	38	18.87	KIAA1671, SGSM1, TMEM211
Sotho
Chr	Start	End	N of SNPs	KS Ancestry Min (%)	Genes
5	178744958	178770486	26	30.43	ADAMTS2
10	12642409	12830401	182	30.43	CAMK1D
12	2000097	2346255	220	30.43	CACNA1C, CACNA2D4, DCP1B
12	8609794	8932319	75	30.43	AICDA, CLEC4D, CLEC4E, CLEC6A, MFAP5, RIMKLB
12	9747465	9910669	46	31.52	CD69, CLEC2D, CLECL1, KLRB1
12	64318732	64875550	166	30.43	C12orf56, C12orf66, SRGAP1, TBK1, XPOT
12	65005064	65272220	71	31.52	GNS, RASSF3, TBC1D30
12	65445187	65641986	35	31.52	LEMD3, WIF1
20	54965805	55111372	70	31.52	AURKA, CASS4, CSTF1, FAM209A, FAM209B, GCNT7, RTFDC1
Tswana
Chr	Start	End	N of SNPs	KS Ancestry Min (%)	Genes
2	43402296	43823146	172	33.56	THADA, ZFP36L2
6	144047087	144899924	331	33.56	LTV1, PHACTR2, PLAGL1, RP3-468K18.5, STX11, UTRN, ZC2HC1B
6	145835059	146758670	182	34.25	EPM2A, FBXO30, GRM1, SHPRH
6	146868047	147136245	125	34.25	ADGB, RAB32
6	147531080	147706792	42	34.93	STXBP5
6	147830072	147851292	17	35.62	SAMD5
10	45954953	46231140	36	33.56	FAM21C, MARCH8, ZFAND4
10	72980234	73334411	245	33.56	CDH23, SLC29A3, UNC5B
16	76613392	76659742	26	33.56	RP11-58C22.1
17	44883304	45505195	276	33.56	CDC27, EFCAB13, GOSR2, ITGB3, MYL4, RP11-156P1.2, WNT3, WNT9B
17	45671505	46505697	157	35.62	CBX1, CDK5RAP3, COPZ2, KPNB1, LRRC46, MRPL10, NFE2L1, NPEPPS, OSBPL7, PNPO, PRR15L, SCRN2, SKAP1, SNX11, SP2, SP6, TBKBP1, TBX21
17	46607020	47541465	245	33.56	ABI3, B4GALNT2, CALCOCO2, GIP, GNGT2, HOXB1, HOXB13, HOXB2, HOXB3, HOXB5, HOXB6, HOXB7, HOXB8, HOXB9, IGF2BP1, PHB, PHOSPHO1, RP11-81K2.1, SNF8, TTLL6, UBE2Z, ZNF652
Xhosa
Chr	Start	End	N of SNPs	KS Ancestry Min (%)	Genes
4	25660036	25772478	35	30.16	SEL1L3, SLC34A2
6	123537836	123802897	120	30.16	TRDN
13	45515943	45603776	21	30.16	GPALPP1, NUFIP1
14	101192816	101200646	7	30.16	DLK1
Zulu
Chr	Start	End	N of SNPs	KS Ancestry Min (%)	Genes
2	47572362	47782175	116	22.88	EPCAM, KCNK12, MSH2
2	47931463	47963989	15	22.88	MSH6
2	98705131	98991795	106	23.45	AC092675.3, CNGA3, VWA3B
2	105868695	106024452	85	22.88	AC012360.1, C2orf49, FHL2, TGFBRAP1
3	115649125	115844602	91	23.16	LSAMP
6	25281998	25683281	248	22.88	LRRC16A, SCGN
6	123101372	123127598	22	23.45	FABP7, SMPDL3A
6	123317578	123393377	35	23.73	CLVS2
6	123537836	123958056	220	24.01	TRDN
6	124127574	124650049	324	23.73	NKAIN2
8	69303921	69731036	208	23.45	C8orf34
9	112405473	112778462	612	22.88	AKAP2, PALM2
15	80126474	80478646	147	22.88	BCL2A1, C15orf37, FAH, MTHFS, ST20, ST20-MTHFS, ZFAND6
15	80637639	80791772	140	24.01	ARNT2, RP11-210M15.2
Tsonga
Chr	Start	End	N of SNPs	KS Ancestry Min (%)	Genes
1	176436796	177250671	263	8.74	ASTN1, BRINP2, PAPPA2
1	216286426	216595602	92	8.5	USH2A
1	217055863	217310817	170	8.98	ESRRG
2	212241338	213398355	719	8.74	ERBB4
2	213865423	214010825	51	8.98	IKZF2
3	114424964	114864572	165	12.38	ZBTB20
3	115343212	117074601	970	10.19	GAP43, LSAMP
3	133170164	133193401	25	8.98	BFSP2
3	133293504	133959747	258	10.44	CDV3, RAB6B, RYK, SLCO2A1, SRPRB, TF, TOPBP1
3	134075521	134093934	11	9.47	AMOTL2
3	171564696	171655675	47	8.5	TMEM212
3	171758067	172241000	235	8.5	AC092964.1, FNDC3B, GHSR, TNFSF10
3	172349215	172365833	13	8.5	NCEH1
6	24852750	25042058	139	8.98	FAM65B
6	25281998	26654818	440	9.47	ABT1, BTN1A1, BTN2A1, BTN2A2, BTN3A1, BTN3A2, BTN3A3, HFE, HIST1H1A, HIST1H1C, HIST1H1D, HIST1H1T, HIST1H2AA, HIST1H2AC, HIST1H2BA, HIST1H2BC, HIST1H2BD, HIST1H2BF, HIST1H3A, HIST1H3B, HIST1H3D, HIST1H4B, HIST1H4C, HIST1H4E, HIST1H4F, HIST1H4G, HIST1H4H, HMGN4, LRRC16A, SCGN, SLC17A1, SLC17A2, SLC17A3, SLC17A4, TRIM38, ZNF322
6	27097730	27115070	5	9.47	HIST1H2AH, HIST1H2BJ, HIST1H2BK
6	27216785	27439126	39	9.47	POM121L2, PRSS16, ZNF184, ZNF391
6	27775673	27925368	13	9.47	HIST1H2BL, HIST1H2BN, HIST1H3J, OR2B6
6	28048995	28583393	144	8.98	GPX5, GPX6, NKAPL, PGBD1, SCAND3, ZKSCAN3, ZKSCAN4, ZKSCAN8, ZNF165, ZSCAN12, ZSCAN16, ZSCAN23, ZSCAN31, ZSCAN9
6	28870846	29080345	20	8.98	C6orf100, OR2B3, OR2J3, OR2W1, TRIM27, ZNF311
6	29275227	29334440	10	8.98	OR14J1, OR5V1
6	33034595	33416819	108	8.74	B3GALT4, COL11A2, CUTA#, DAXX#, HLA-DPA1, HLA-DPB1, HSD17B8, KIFC1, PFDN6, RGL2, RING1, RPS18, RXRB, SYNGAP1#, TAPBP#, VPS52, WDR46, ZBTB22
6	33541718	33770371	112	8.98	BAK1, GGNBP1, IP6K3, ITPR3#, LEMD2#, MLN, UQCC2#
6	33990179	35452347	396	9.71	ANKS1A, C6orf106, DEF6, FANCE, GRM4, HMGA1, NUDT3, PACSIN1, PPARD, RPL10A, RPS10, SCUBE3, SNRPC, SPDEF, TAF11, TCP11, TEAD3, UHRF1BP1, ZNF76
6	36100668	36270669	62	8.5	BRPF3, MAPK13, PNPLA1
6	36645465	36995536	189	8.74	C6orf89, CDKN1A, CPNE5, FGD2, MTCH1, PI16, PPIL1, RAB44
6	37324856	37466615	32	8.5	CCDC167, CMTR1, RNF8
6	133570671	133852052	161	8.5	EYA4
7	34687146	35061756	118	9.47	AC005493.1, DPY19L1, NPSR1
7	35269624	35288886	9	9.47	TBX20
7	35673798	35735079	23	8.98	HERPUD2
7	35842723	35936761	14	8.98	SEPT7
7	40485948	40898071	108	8.5	SUGCT
8	68909759	69731036	375	8.5	C8orf34, PREX2, RP11-664D7.4
8	70380083	70744813	271	8.98	SLCO5A1, SULF1
8	101701500	101730812	7	8.5	PABPC1
8	132916971	133476807	339	8.5	EFR3A, HHLA1, KCNQ3, OC90
10	4829102	5258572	203	8.98	AKR1C1, AKR1C2, AKR1C3, AKR1C4, AKR1CL1, AKR1E2
10	63166772	63212955	28	8.74	TMEM26
10	63664035	63695063	25	8.74	ARID5B
10	67677240	67767419	55	8.74	CTNNA3
13	95835577	95952438	142	8.98	ABCC4
13	96086022	97483679	424	9.47	CLDN10, DNAJC3, DZIP1, HS6ST3, UGGT2
13	97638034	97646095	7	11.17	OXGR1
13	97878824	98120646	82	11.17	MBNL2, RAP2A
13	98611105	98675952	18	13.59	IPO5
13	98797463	98957353	128	8.98	FARP1, RNF113B
17	77950013	78268295	165	8.5	CARD14, CCDC40, EIF4A3, GAA, RNF213, SGSH, SLC26A11, TBC1D16
19	44275038	45003844	331	8.98	CTC-512J12.6, KCNN4, LYPD5, ZNF112, ZNF155, ZNF180, ZNF221, ZNF222, ZNF223, ZNF224, ZNF225, ZNF226, ZNF227, ZNF229, ZNF230, ZNF233, ZNF234, ZNF235, ZNF283, ZNF284, ZNF285, ZNF404, ZNF45
19	45120610	46205051	483	8.5	AC005779.2, AC006126.3, APOC1, APOC4, APOE, BCAM, BCL3, C19orf83, CBLC, CD3EAP, CEACAM16, CEACAM19, CKM, CLASRP, CLPTM1, CTB-129P6.11, EML2, ERCC1, ERCC2, EXOC3L2, FOSB, GEMIN7, GIPR, GPR4, IGSF23, KLC3, MARK4, NKPD1, OPA3, PPM1N, PPP1R13L, PPP1R37, PVR, PVRL2, QPCTL, RELB, RTN2, SNRPD2, TOMM40, TRAPPC6A, VASP
Venda
Chr	Start	End	N of SNPs	KS Ancestry Min (%)	Genes
1	107686417	107911007	127	14.58	NTNG1
2	29574874	30026432	292	14.58	ALK
2	30371357	30381506	6	14.58	YPEL5
3	75794493	75813475	3	14.58	ZNF717
3	75970613	77150582	559	14.58	ROBO2
3	170965363	171057822	70	14.58	TNIK
6	33034595	33416819	108	14.58	B3GALT4, COL11A2, CUTA, DAXX, HLA-DPA1, HLA-DPB1, HSD17B8, KIFC1, PFDN6, RGL2, RING1, RPS18, RXRB, SYNGAP1, TAPBP, VPS52, WDR46, ZBTB22
6	33541718	33770371	112	16.67	BAK1, GGNBP1, IP6K3, ITPR3, LEMD2, MLN, UQCC2
6	33990179	34120475	91	14.58	GRM4
6	122721973	123047017	94	14.58	HSF2, PKIB, SERINC1
7	34687146	35061756	118	16.67	AC005493.1, DPY19L1, NPSR1
7	35673798	35735079	23	16.67	HERPUD2
7	35842723	35936761	14	16.67	SEPT7
8	89300240	89338156	16	14.58	MMP16
8	133120782	133424984	148	14.58	HHLA1, KCNQ3
9	135866692	136081320	48	14.58	CEL, GBGT1, GFI1B, GTF3C5, OBP2B, RALGDS
9	136197833	136343409	42	14.58	ADAMTS13, C9orf96, CACFD1, MED22, REXO4, RPL7A, SLC2A6, SURF1, SURF2, SURF4, SURF6
10	28823125	28971706	18	14.58	BAMBI, WAC
12	107712879	107768672	38	14.58	BTBD11
13	98797463	98922817	101	14.58	FARP1, RNF113B
17	2785023	2866149	67	14.58	RAP1GAP2
17	12571769	12600327	22	14.58	MYOCD
18	25537611	25749096	86	16.67	CDH2
19	41702234	41950298	138	14.58	ATP5SL, AXL, B3GNT8, B9D2, BCKDHA, C19orf69, CCDC97, CTC-435M10.3, CYP2S1, EXOSC5, HNRNPUL1, TGFB1, TMEM91
19	42058024	42301413	98	14.58	CEA, CEACAM21, CEACAM3, CEACAM4, CEACAM5, CEACAM6, CEACAM7
19	42892862	43095781	21	14.58	CEACAM1, CEACAM8, CNFN, CXCL17, LIPE
19	43321278	43420323	6	14.58	PSG1, PSG6, PSG8
19	43744059	43772303	3	14.58	PSG9
19	43906188	45003844	459	14.58	CADM4, CTC-512J12.6, ETHE1, IRGC, IRGQ, KCNN4, L34079.2, LYPD3, LYPD5, PHLDB3, PINLYP, PLAUR, SMG9, SRRM5, TEX101, XRCC1, ZNF112, ZNF155, ZNF180, ZNF221, ZNF222, ZNF223, ZNF224, ZNF225, ZNF226, ZNF227, ZNF229, ZNF230, ZNF233, ZNF234, ZNF235, ZNF283, ZNF284, ZNF285, ZNF404, ZNF428, ZNF45, ZNF575
19	45120610	46035967	401	14.58	AC005779.2, AC006126.3, APOC1, APOC4, APOE, BCAM, BCL3, CBLC, CD3EAP, CEACAM16, CEACAM19, CKM, CLASRP, CLPTM1, CTB-129P6.11, ERCC1, ERCC2, EXOC3L2, FOSB, GEMIN7, IGSF23, KLC3, MARK4, NKPD1, OPA3, PPM1N, PPP1R13L, PPP1R37, PVR, PVRL2, RELB, RTN2, TOMM40, TRAPPC6A, VASP
Swati
Chr	Start	End	N of SNPs	KS Ancestry Min (%)	Genes
3	188586446	188607553	17	23.33	LPP
6	33990179	34483016	180	23.33	GRM4, HMGA1, NUDT3, PACSIN1, RPS10
6	127820947	127910551	75	23.33	C6orf58, SOGA3
6	128030901	128337017	94	23.33	PTPRK, THEMIS
6	132910010	133138011	63	23.33	RPS12, SLC18B1, TAAR1, TAAR2, TAAR5, VNN1, VNN2, VNN3
6	133570671	133852052	161	23.33	EYA4
6	134211653	134370266	66	23.33	SLC2A12, TBPL1, TCF21
7	42000923	42030687	14	23.33	GLI3
7	43196572	43299915	81	23.33	HECW1
9	6219175	6855839	238	23.33	C9orf38, GLDC, IL33, KDM4C, TPD52L3, UHRF2
9	101177851	101593826	195	23.33	ANKS6, GABBR2, GALNT12
9	101738499	101987710	74	25	COL15A1, SEC61B, TGFBR1
9	112405473	113099875	871	23.33	AKAP2, C9orf152, PALM2, TXN, TXNDC8
11	21358545	21377152	18	23.33	NELL1
11	22214777	22400816	71	23.33	ANO5, SLC17A6
11	22644108	22881688	96	23.33	AC103801.2, CCDC179, FANCF, GAS2, SVIP
14	75989285	76697814	259	25	BATF, C14orf1, FLVCR2, GPATCH2L, IFT43, TGFB3, TTLL5
17	59224240	59561721	172	23.33	BCAS3, TBX2, TBX4
17	62079285	62338073	73	23.33	C17orf72, ERN1, ICAM2, TEX2
17	62479796	62651219	40	23.33	CEP95, DDX5, POLG2, SMURF2
Khoe-San ancestry proportions thresholds (Mean+3SD) used for defining outliers in SEB groups are 18.7% for Pedi, 29.9% for Sotho, 22.6% for Swazi, 8.4% for Tsonga, 33.1% for Tswana, 12.7 % for Venda, 29.6% for Xhosa, 22.8% fo Zulu. Outlier regions found in at least four SEB groups are shown in purple, 3 groups are shown in green and 2 groups are shown in blue. Genes which also contain iHS outlier…
