# Supplementary material for: Genetic substructure and complex demographic history of South African Bantu speakers
Source: Nat Commun. 2021 Apr 7;12:2080. doi: 10.1038/s41467-021-22207-y (PMC8027885; doi:10.1038/s41467-021-22207-y)
Supplement: Supplementary file 9 — Source Data [file 41467_2021_22207_MOESM9_ESM.xlsx]

## Sheet: Figure 3b
Admixture difference ratio (based on X chromosomal and autosomal contributions) in 50 bootstrap runs
	Pedi_CEU	Pedi_KS	Pedi_YRI	Sotho_CEU	Sotho_KS	Sotho_YRI	Swazi_CEU	Swazi_KS	Swazi_YRI	Tsonga_CEU	Tsonga_KS	Tsonga_YRI	Tswana_CEU	Tswana_KS	Tswana_YRI	Venda_CEU	Venda_KS	Venda_YRI	Xhosa_CEU	Xhosa_KS	Xhosa_YRI	Zulu_CEU	Zulu_KS	Zulu_YRI
Bootstrap 1	0	0.007	-0.007	0.005	0.034	-0.046	0.002	0.016	-0.022	0.002	0.01	-0.026	0.004	0.008	-0.015	0.008	0.017	-0.049	0.012	0.02	-0.034	0	0.025	-0.034
Bootstrap 2	0	0.018	-0.02	0.001	0.016	-0.022	0.002	0.022	-0.031	0.003	0.011	-0.036	0.008	0.004	-0.011	0.009	0.017	-0.046	0.008	0.025	-0.044	0.001	0.003	-0.006
Bootstrap 3	0.003	0.013	-0.021	0.004	0.032	-0.05	0.002	0.007	-0.011	0.004	0.007	-0.021	0.002	0.021	-0.026	0.006	0.015	-0.038	0.004	0.002	-0.015	0.002	0.023	-0.034
Bootstrap 4	0.006	0.015	-0.032	0.003	0.03	-0.054	0.002	0.015	-0.019	0.003	0.012	-0.027	0.003	0.018	-0.039	0.008	0.018	-0.045	0.003	0.015	-0.022	0.002	-0.008	0.003
Bootstrap 5	0.002	0.015	-0.021	0.007	0.029	-0.047	0.002	0.02	-0.027	0.004	0.01	-0.029	0.001	-0.002	0	-0.002	0.017	-0.027	0.007	0.022	-0.039	0.005	0.016	-0.032
Bootstrap 6	0.003	0.009	-0.012	0.002	0.018	-0.024	0.002	0.016	-0.026	0.001	0.01	-0.031	0.006	0.003	-0.023	0.008	0.015	-0.039	0.006	0.016	-0.028	0.001	-0.002	0.002
Bootstrap 7	0.001	0.022	-0.029	0.007	0.027	-0.04	0.002	0.015	-0.022	0.002	0.008	-0.021	-0.001	0.015	-0.015	0.004	0.017	-0.044	0.006	0.02	-0.029	0.007	0.006	-0.027
Bootstrap 8	0.004	0.012	-0.021	0.003	0.018	-0.029	0.004	0.005	-0.011	0.005	0.008	-0.036	0.003	0.014	-0.022	0.007	0.017	-0.044	0.001	0.014	-0.015	0.027	0.012	-0.039
Bootstrap 9	-0.001	0.016	-0.016	0.005	0.024	-0.041	0.002	0.005	-0.008	0.003	0.008	-0.028	0.008	-0.009	0.002	0.008	0.015	-0.035	0.006	0.017	-0.026	-0.002	-0.001	0.004
Bootstrap 10	0.004	0.014	-0.024	0.003	0.016	-0.036	0.002	0.017	-0.029	0.003	0.009	-0.026	0.014	-0.01	-0.029	0.008	0.018	-0.047	0.003	-0.003	-0.002	0.012	-0.003	-0.013
Bootstrap 11	0.002	0.007	-0.009	0.003	0.028	-0.046	0.002	0.014	-0.023	0.003	0.012	-0.031	0.007	-0.001	-0.029	0.005	0.017	-0.036	0.007	0.015	-0.028	0.009	0.001	-0.012
Bootstrap 12	0.004	0.012	-0.019	0.001	0.032	-0.043	0.003	0.009	-0.014	0.003	0.009	-0.023	0.005	0.023	-0.047	-0.002	0.018	-0.034	0.004	0.018	-0.023	0.004	0.016	-0.021
Bootstrap 13	0.004	0.03	-0.049	0.003	0.019	-0.039	0.002	0.022	-0.024	0.003	0.008	-0.018	0.001	0.018	-0.036	0.008	0.018	-0.044	0.006	0.019	-0.028	0.014	0.008	-0.046
Bootstrap 14	0.007	-0.006	0.003	0.004	0.02	-0.032	0.003	0.018	-0.029	0.004	0.01	-0.027	0.001	-0.001	-0.011	0.009	0.018	-0.05	0.005	0.012	-0.023	0.001	0.006	-0.008
Bootstrap 15	0.002	0.017	-0.022	0.007	0.019	-0.041	0.001	0.011	-0.014	0.002	0.008	-0.021	0.005	0.025	-0.032	-0.002	0.017	-0.037	0.001	0.015	-0.016	0	-0.001	0.002
Bootstrap 16	0.002	0.005	-0.008	0.005	0.019	-0.028	0.003	0.013	-0.023	0.002	0.012	-0.03	0.001	0.009	-0.017	0.008	0.018	-0.047	0.01	0.008	-0.026	0.009	0.035	-0.056
Bootstrap 17	0.01	0.007	-0.018	0.002	0.033	-0.052	0.002	-0.005	0.002	0.002	0.014	-0.041	0.002	0.015	-0.02	0.004	0.019	-0.048	0.001	0.016	-0.02	-0.001	0.02	-0.021
Bootstrap 18	0.003	0.011	-0.019	0.008	0.016	-0.04	0.003	0.008	-0.014	0.003	0.013	-0.024	0.005	0.004	-0.034	-0.002	0.016	-0.026	0.005	0.003	-0.011	0.005	-0.014	0
Bootstrap 19	0.007	0.009	-0.015	0.002	0.022	-0.04	0.003	0.009	-0.017	0.004	0.012	-0.031	0.006	0.019	-0.024	0.005	0.019	-0.051	0.004	0.016	-0.024	0.007	0.02	-0.049
Bootstrap 20	0.003	0.003	-0.008	0.006	0.044	-0.072	0.002	0.029	-0.036	0.003	0.01	-0.031	0.004	0.031	-0.051	0.014	0.016	-0.048	-0.004	0.011	-0.009	-0.002	0.017	-0.014
Bootstrap 21	0.007	0.012	-0.03	0.001	0.031	-0.054	0.002	0.015	-0.019	0.003	0.013	-0.032	0.002	0.02	-0.032	0.008	0.017	-0.039	0.005	0.016	-0.026	0.004	0.017	-0.022
Bootstrap 22	0.002	0.027	-0.031	0.004	0.029	-0.042	0.003	0.028	-0.038	0.004	0.013	-0.029	0.008	0.001	-0.015	0.007	0.017	-0.041	-0.001	0.02	-0.021	0.005	0.013	-0.028
Bootstrap 23	0.001	0.001	-0.003	0.005	0.027	-0.043	0.002	0.022	-0.03	0.002	0.009	-0.019	-0.001	0.019	-0.021	0.007	0.017	-0.042	0.006	0.014	-0.022	0.002	0.006	-0.009
Bootstrap 24	0.003	0.025	-0.034	0.003	0.019	-0.028	0.002	0.016	-0.024	0.004	0.01	-0.03	0.003	0.006	-0.026	0.007	0.018	-0.048	0.004	0.014	-0.018	0.002	0.005	-0.007
Bootstrap 25	0.006	0.015	-0.027	0.003	0.019	-0.035	0.004	0.007	-0.013	0.004	0.011	-0.033	0.007	0.013	-0.019	0.007	0.015	-0.04	0	0.02	-0.02	0.005	0.007	-0.022
Bootstrap 26	0.002	0.026	-0.033	0.004	-0.004	-0.004	0.003	0.011	-0.019	0.003	0.01	-0.03	0.006	0.006	-0.011	-0.002	0.016	-0.026	0.002	0.029	-0.037	0	0.022	-0.025
Bootstrap 27	0.001	0.01	-0.012	0.005	0.034	-0.06	0.004	0.011	-0.019	0.003	0.009	-0.022	0.002	0.019	-0.033	0.005	0.018	-0.042	0.003	0.027	-0.037	0.005	0.015	-0.03
Bootstrap 28	0.003	-0.001	-0.003	0.003	0.015	-0.034	0.003	0.015	-0.025	0.003	0.008	-0.024	0.002	0.019	-0.026	0.007	0.016	-0.035	0.005	0.009	-0.017	0.001	0.014	-0.018
Bootstrap 29	0.003	0.021	-0.036	0.007	0.024	-0.05	0.002	0.013	-0.014	0.004	0.007	-0.03	0.005	0.003	-0.008	0.008	0.017	-0.044	0.001	0.025	-0.03	0	0.013	-0.017
Bootstrap 30	0.003	0.008	-0.02	0.005	0.028	-0.048	0.003	0.007	-0.01	0.004	0.008	-0.029	0.005	0.02	-0.065	0.009	0.019	-0.054	0.004	0.026	-0.036	0	0.017	-0.017
Bootstrap 31	0.001	0.015	-0.018	0.001	0.03	-0.04	0.003	0.018	-0.027	0.002	0.009	-0.018	0.013	0.004	-0.048	0.008	0.016	-0.042	0.007	0.027	-0.038	0.001	0.007	-0.01
Bootstrap 32	0.003	0.031	-0.039	0.001	0.034	-0.048	0	0.018	-0.023	0.002	0.01	-0.024	0.005	0.025	-0.034	0.007	0.018	-0.042	0.005	0.002	-0.006	0	-0.002	0.003
Bootstrap 33	0.005	0.003	-0.006	0.002	0.005	-0.013	0.002	0.009	-0.012	0.003	0.011	-0.025	0.003	0.019	-0.025	-0.002	0.019	-0.032	0.002	0.009	-0.014	0.003	0.023	-0.033
Bootstrap 34	0.002	0.028	-0.038	0.007	0.028	-0.052	0.004	0.004	-0.009	0.005	0.012	-0.03	0.005	0.008	-0.012	0.008	0.018	-0.046	0.005	0.045	-0.06	0.01	-0.003	-0.008
Bootstrap 35	0.003	0.023	-0.034	0.002	0.02	-0.04	0.004	0.012	-0.021	0.003	0.007	-0.021	0.007	0.025	-0.082	0.007	0.016	-0.045	0.002	0.028	-0.035	0.009	0.024	-0.036
Bootstrap 36	0.004	0.015	-0.025	0.002	0.024	-0.031	0.002	0.023	-0.03	0.003	0.007	-0.021	0.002	0.02	-0.021	-0.003	0.018	-0.028	0.01	0.017	-0.038	0.005	0.004	-0.008
Bootstrap 37	0.003	0.015	-0.022	0.002	0.029	-0.036	0.001	0.01	-0.015	0.003	0.009	-0.017	0	0.014	-0.054	0.008	0.017	-0.045	0	-0.004	0.004	0.001	0.036	-0.048
Bootstrap 38	0.004	0.025	-0.033	0.003	0.027	-0.039	0.003	-0.003	-0.002	0.002	0.011	-0.027	0.006	0.04	-0.044	0.007	0.017	-0.037	0.003	0.017	-0.026	0.006	0.015	-0.03
Bootstrap 39	0.001	0.03	-0.036	0	0.009	-0.01	0.002	0.01	-0.017	0.003	0.008	-0.035	0.003	0.042	-0.067	0.015	0.018	-0.05	0.003	0.012	-0.021	0.005	0.016	-0.027
Bootstrap 40	0.004	0.005	-0.012	0.003	0.023	-0.036	0.002	-0.003	0	0.003	0.01	-0.025	0.006	-0.003	-0.032	0.008	0.015	-0.038	0.006	0.031	-0.042	0.023	0.013	-0.038
Bootstrap 41	0.004	-0.003	-0.006	0.008	0.022	-0.045	0.002	0.019	-0.031	0.003	0.009	-0.028	0.003	0.007	-0.022	0.007	0.017	-0.044	0.005	0.036	-0.054	0.011	0.023	-0.053
Bootstrap 42	0.003	0.007	-0.012	0.007	0.009	-0.03	0.001	0.005	-0.009	0.003	0.007	-0.034	0.005	0.017	-0.025	0.014	0.019	-0.051	0.008	0.015	-0.035	0.007	-0.002	-0.003
Bootstrap 43	0.002	0.02	-0.022	0.005	0.019	-0.037	0.001	0.01	-0.013	0.004	0.014	-0.031	0.003	-0.02	0.012	-0.002	0.017	-0.033	0.004	0.019	-0.029	0.003	-0.005	0
Bootstrap 44	0.002	0.008	-0.011	0.006	0.04	-0.061	0.003	0.008	-0.015	0.004	0.007	-0.026	0	0.047	-0.066	0.008	0.019	-0.046	0	0.02	-0.023	0.003	0.02	-0.022
Bootstrap 45	0.003	0.005	-0.009	0.005	0.012	-0.033	0.002	0.014	-0.019	0.003	0.013	-0.027	0	0.031	-0.036	0.008	0.018	-0.045	0.004	0.022	-0.032	0.007	0.024	-0.034
Bootstrap 46	0.004	-0.003	-0.006	0.001	0.019	-0.024	0.003	0.015	-0.024	0.003	0.01	-0.023	-0.001	0.017	-0.016	0.014	0.017	-0.05	0.005	0.015	-0.027	0.004	0.014	-0.019
Bootstrap 47	0.002	0.024	-0.027	0.002	0.021	-0.034	0.003	-0.001	-0.003	0.002	0.011	-0.03	0.002	0.011	-0.042	0.007	0.016	-0.039	0.003	0.02	-0.026	0.008	0.01	-0.024
Bootstrap 48	0.002	0.034	-0.04	0.002	0.008	-0.013	0.004	0.01	-0.019	0.003	0.01	-0.031	0.002	0.033	-0.041	0.008	0.013	-0.031	0.003	0.021	-0.024	0.002	0.008	-0.011
Bootstrap 49	0.002	0.001	-0.003	0.002	0.032	-0.045	0	0.01	-0.013	0.003	0.011	-0.029	0.002	0.024	-0.044	0.008	0.019	-0.049	0.003	0	-0.005	0.001	0.015	-0.018
Bootstrap 50	0.002	0.014	-0.02	0.003	0.025	-0.041	0.004	0.018	-0.027	0.004	0.017	-0.032	0.001	0.013	-0.018	0.008	0.015	-0.041	0.001	0.033	-0.04	0.004	0.017	-0.027

## Sheet: Figure 4a
Allele frequency estimates in 50 bootstrap runs for each SEB group
	rs45576433 -G (PCSK9)
	Pedi	Sotho	Tsonga	Tswana	Xhosa	Zulu
Bootstrap 1	0.08621	0.05172	0.03448	0.07407	0.1034	0.08333
Bootstrap 2	0.03333	0.01852	0	0.1207	0.05172	0.06897
Bootstrap 3	0.08333	0.03571	0.01667	0.1552	0.1	0.08333
Bootstrap 4	0.01667	0.05357	0.01667	0.1111	0.05172	0.05
Bootstrap 5	0.05172	0.05357	0.05	0.07143	0.08621	0.05172
Bootstrap 6	0.06667	0.03704	0	0.07407	0.05556	0.05
Bootstrap 7	0.06667	0.05172	0.01667	0.08929	0.1167	0.01724
Bootstrap 8	0.1	0.05357	0.01667	0.08621	0.125	0.1
Bootstrap 9	0.06897	0.07407	0	0.1607	0.09259	0.08333
Bootstrap 10	0.1	0.05357	0.03333	0.125	0.1034	0.1207
Bootstrap 11	0.1	0.05556	0.05172	0.05556	0.06897	0.1
Bootstrap 12	0.05	0.03571	0.05	0.1034	0.08929	0.06667
Bootstrap 13	0.06897	0.01786	0.03333	0.1429	0.1071	0.05
Bootstrap 14	0.06897	0.05357	0.03333	0.1379	0.06897	0.08333
Bootstrap 15	0.05	0.07407	0.01724	0.08621	0.07143	0.06897
Bootstrap 16	0.08621	0.05556	0.01724	0.08621	0.05357	0.1167
Bootstrap 17	0.03448	0.03704	0.05	0.1852	0.1207	0.08333
Bootstrap 18	0.05172	0	0.01724	0.1071	0.08929	0.05
Bootstrap 19	0.06667	0.01786	0.05	0.06897	0.06897	0.1
Bootstrap 20	0.03333	0.03571	0.01667	0.125	0.08621	0.08333
Bootstrap 21	0.06667	0.05172	0	0.1296	0.1207	0.01667
Bootstrap 22	0.05172	0.05172	0.01724	0.1111	0.08621	0.08333
Bootstrap 23	0.03448	0.07143	0	0.1333	0.1	0.06897
Bootstrap 24	0.08333	0.05556	0.03448	0.15	0.05556	0.1
Bootstrap 25	0.08333	0.05357	0.01667	0.06897	0.1207	0.1167
Bootstrap 26	0.05	0.01724	0.05	0.08929	0.07407	0.03448
Bootstrap 27	0.08333	0.05556	0.01667	0.1552	0.08621	0.1
Bootstrap 28	0.03448	0.03704	0.03333	0.08929	0.03333	0.05
Bootstrap 29	0.06897	0.03571	0.01724	0.1207	0.06897	0.06897
Bootstrap 30	0.06667	0.01786	0.01724	0.1034	0.07143	0.08621
Bootstrap 31	0.08621	0.01852	0.01667	0.06897	0.1071	0.01724
Bootstrap 32	0.03333	0.05357	0.03333	0.1207	0.05172	0.03448
Bootstrap 33	0.05	0.03704	0.01667	0.09615	0.07407	0.1034
Bootstrap 34	0.06667	0.05357	0.05	0.03704	0.08621	0.06897
Bootstrap 35	0.08333	0.05556	0.03448	0.1296	0.1379	0.03448
Bootstrap 36	0.03333	0.05556	0.05	0.1071	0.03448	0.1552
Bootstrap 37	0.08333	0.03571	0	0.1379	0.07143	0.06897
Bootstrap 38	0.05	0.05357	0.01667	0.08621	0.08333	0.06667
Bootstrap 39	0.05	0.01852	0.03448	0.1923	0.08929	0.06897
Bootstrap 40	0.05	0.07143	0.05	0.1379	0.1167	0.06897
Bootstrap 41	0.05172	0.03571	0.03333	0.08929	0.09259	0.01667
Bootstrap 42	0.01667	0.05172	0.01667	0.07407	0.08621	0.08333
Bootstrap 43	0.03333	0.01786	0	0.08929	0.08621	0.08333
Bootstrap 44	0.08333	0.06897	0.01724	0.05172	0.06897	0.05172
Bootstrap 45	0.06667	0.03448	0	0.1154	0.1034	0.1
Bootstrap 46	0.1207	0.07407	0.01667	0.09259	0.08333	0.06897
Bootstrap 47	0.1167	0.03333	0.03448	0.07143	0.05357	0.01724
Bootstrap 48	0.05	0.07143	0.01724	0.1481	0.06897	0.08333
Bootstrap 49	0.1	0.03571	0.03333	0.05556	0.06667	0.08621
Bootstrap 50	0.05172	0.07143	0	0.1333	0.1167	0.01667
	rs662138-G (SLC22A1)
	Pedi	Sotho	Tsonga	Tswana	Xhosa	Zulu
Bootstrap 1	0.03448	0.01724	0.01724	0.01852	0.08621	0
Bootstrap 2	0.01667	0	0.01724	0	0.05172	0
Bootstrap 3	0.01667	0.03571	0.03333	0.01724	0.08333	0.01667
Bootstrap 4	0	0.03571	0.03333	0.03704	0.03448	0
Bootstrap 5	0	0.03571	0.01667	0.03571	0.06897	0
Bootstrap 6	0.03333	0.01852	0.03448	0.05556	0.09259	0.01667
Bootstrap 7	0	0.01724	0	0.03571	0.06667	0
Bootstrap 8	0.03333	0.01786	0	0.03448	0.05357	0
Bootstrap 9	0.05172	0.03704	0.01724	0.03571	0.01852	0.01667
Bootstrap 10	0.03333	0.03571	0.01667	0.01786	0.1034	0
Bootstrap 11	0.01667	0.01852	0.03448	0.03704	0.08621	0.01667
Bootstrap 12	0.01667	0.01786	0.01667	0.03448	0.03571	0.01667
Bootstrap 13	0	0.01786	0.03333	0.03571	0.1071	0.01667
Bootstrap 14	0.01724	0.01786	0.05	0.01724	0.08621	0
Bootstrap 15	0	0.03704	0.03448	0.06897	0.1071	0.01724
Bootstrap 16	0	0.03704	0.05172	0.01724	0.08929	0
Bootstrap 17	0	0.01852	0.01667	0.05556	0.08621	0
Bootstrap 18	0.03448	0	0	0.05357	0.07143	0.01667
Bootstrap 19	0.05	0	0.03333	0.01724	0.05172	0
Bootstrap 20	0	0.01786	0.01667	0.01786	0.1034	0
Bootstrap 21	0.01667	0.03448	0.05	0.01852	0.08621	0
Bootstrap 22	0.05172	0.01724	0	0.03704	0.03448	0
Bootstrap 23	0.01724	0.03571	0	0.05	0.03333	0
Bootstrap 24	0.01667	0.01852	0.03448	0.03333	0.09259	0.01667
Bootstrap 25	0.01667	0.01786	0.01667	0.01724	0.06897	0.01667
Bootstrap 26	0.01667	0	0.03333	0.01786	0.01852	0
Bootstrap 27	0	0.01852	0.03333	0.01724	0.05172	0
Bootstrap 28	0	0	0.01667	0.03571	0.06667	0.01667
Bootstrap 29	0.01724	0.01786	0	0.01724	0.06897	0
Bootstrap 30	0.01667	0.01786	0.05172	0.01724	0.08929	0.01724
Bootstrap 31	0.01724	0	0	0.03448	0.05357	0
Bootstrap 32	0.03333	0.03571	0.01667	0.01724	0.01724	0.01724
Bootstrap 33	0.05	0.01852	0.01667	0.01923	0.09259	0.01724
Bootstrap 34	0.01667	0.01786	0.01667	0	0.06897	0.01724
Bootstrap 35	0	0.01852	0.05172	0.03704	0.01724	0.01724
Bootstrap 36	0.03333	0.03704	0.01667	0	0.05172	0
Bootstrap 37	0.03333	0.03571	0	0.03448	0.05357	0
Bootstrap 38	0.01667	0.03571	0.01667	0	0.08333	0
Bootstrap 39	0.01667	0.01852	0	0.03846	0.08929	0
Bootstrap 40	0.01667	0.03571	0.03333	0.01724	0.05	0
Bootstrap 41	0.03448	0.03571	0.01667	0.03571	0.05556	0
Bootstrap 42	0	0.03448	0.01667	0.05556	0.01724	0
Bootstrap 43	0.03333	0	0.01667	0.03571	0.03448	0
Bootstrap 44	0.05	0.03448	0.01724	0.01724	0.08621	0
Bootstrap 45	0.01667	0.01724	0.01667	0.01923	0.08621	0.01667
Bootstrap 46	0.03448	0.03704	0.01667	0.03704	0.05	0.01724
Bootstrap 47	0.01667	0.01667	0	0.05357	0.125	0
Bootstrap 48	0	0.03571	0.01724	0.01852	0.06897	0.01667
Bootstrap 49	0.01667	0.01786	0.03333	0.03704	0.08333	0
Bootstrap 50	0.03448	0.03571	0	0	0.05	0
	rs688 -T (LDLR)
	Pedi	Sotho	Tsonga	Tswana	Xhosa	Zulu
Bootstrap 1	0.05172	0	0.01724	0.05556	0.1034	0.08333
Bootstrap 2	0.06667	0.03704	0.03448	0	0.08621	0.1207
Bootstrap 3	0.05	0.03571	0	0.05172	0.08333	0.06667
Bootstrap 4	0.08333	0.03571	0.05	0.05556	0.1207	0.08333
Bootstrap 5	0.03448	0.01786	0.01667	0.05357	0.05172	0.01724
Bootstrap 6	0.1333	0.03704	0.05172	0.09259	0.05556	0.01667
Bootstrap 7	0.1	0.01724	0.01667	0.05357	0.1167	0.06897
Bootstrap 8	0.03333	0	0.01667	0.03448	0.125	0.06667
Bootstrap 9	0.03448	0.01852	0.05172	0.01786	0.09259	0.05
Bootstrap 10	0.08333	0	0.01667	0.05357	0.1034	0.06897
Bootstrap 11	0.06667	0.03704	0.01724	0.09259	0.06897	0.1
Bootstrap 12	0.06667	0	0.03333	0.05172	0.1071	0.03333
Bootstrap 13	0.05172	0	0.05	0.08929	0.1071	0.05
Bootstrap 14	0.06897	0.03571	0.03333	0.01724	0.1034	0.08333
Bootstrap 15	0	0.03704	0.06897	0.08621	0.1607	0.06897
Bootstrap 16	0.06897	0.01852	0.03448	0.03448	0.05357	0.05
Bootstrap 17	0.05172	0.01852	0.03333	0.05556	0.05172	0.08333
Bootstrap 18	0.06897	0.01786	0.03448	0.05357	0.1071	0.1
Bootstrap 19	0.03333	0.03571	0.01667	0.03448	0.06897	0.1
Bootstrap 20	0.03333	0.01786	0.03333	0.03571	0.1034	0.06667
Bootstrap 21	0.01667	0.03448	0.03333	0.01852	0.08621	0.1167
Bootstrap 22	0.01724	0.03448	0.03448	0.07407	0.08621	0.1
Bootstrap 23	0.1034	0.01786	0.01667	0.03333	0.1333	0.1207
Bootstrap 24	0.08333	0.01852	0.01724	0.06667	0.09259	0.06667
Bootstrap 25	0.06667	0.03571	0.03333	0.01724	0.08621	0.06667
Bootstrap 26	0.03333	0.01724	0	0.07143	0.07407	0.05172
Bootstrap 27	0.06667	0	0.03333	0.05172	0.06897	0.05
Bootstrap 28	0.06897	0.03704	0.06667	0.07143	0.08333	0.08333
Bootstrap 29	0.06897	0.01786	0.01724	0.03448	0.08621	0.05172
Bootstrap 30	0.05	0.03571	0.03448	0.03448	0.1071	0.05172
Bootstrap 31	0.06897	0.03704	0.05	0.05172	0.08929	0.06897
Bootstrap 32	0.06667	0.01786	0.01667	0.05172	0.1379	0.08621
Bootstrap 33	0.05	0.03704	0	0.01923	0.07407	0.01724
Bootstrap 34	0.05	0.01786	0.03333	0.03704	0.1034	0.1034
Bootstrap 35	0.03333	0.01852	0.03448	0.05556	0.1034	0.08621
Bootstrap 36	0.06667	0.03704	0.05	0.05357	0.1034	0.06897
Bootstrap 37	0.03333	0.01786	0.01724	0.06897	0.1071	0.08621
Bootstrap 38	0.05	0.01786	0.08333	0.05172	0.05	0.05
Bootstrap 39	0.03333	0.01852	0.05172	0.05769	0.05357	0.1207
Bootstrap 40	0.08333	0.01786	0.03333	0.03448	0.03333	0.06897
Bootstrap 41	0.05172	0.01786	0.05	0.08929	0.1111	0.1
Bootstrap 42	0.08333	0	0.03333	0.1111	0.1034	0.08333
Bootstrap 43	0.05	0.03571	0.01667	0.05357	0.06897	0.08333
Bootstrap 44	0.05	0.01724	0.03448	0.03448	0.06897	0.08621
Bootstrap 45	0.06667	0.03448	0.01667	0.07692	0.06897	0.08333
Bootstrap 46	0.01724	0.03704	0.01667	0.07407	0.08333	0.08621
Bootstrap 47	0.01667	0.03333	0.01724	0.08929	0.08929	0.05172
Bootstrap 48	0.1	0.01786	0.01724	0.03704	0.1034	0.08333
Bootstrap 49	0.01667	0	0.01667	0.07407	0.08333	0.05172
Bootstrap 50	0.06897	0	0.05	0.06667	0.1333	0.05
	rs4932620 -T (HERC2)
	Pedi	Sotho	Tsonga	Tswana	Xhosa	Zulu
Bootstrap 1	0.01724	0.05172	0.01724	0	0	0.1
Bootstrap 2	0.01724	0.05357	0.03448	0.01923	0.01667	0.05
Bootstrap 3	0.05172	0.06897	0.05	0.03571	0.01667	0.01667
Bootstrap 4	0.05	0.03448	0.01667	0	0.01724	0.05
Bootstrap 5	0.03333	0.03571	0.05172	0.01852	0.01724	0.08333
Bootstrap 6	0.03333	0.07143	0.03333	0	0	0.05
Bootstrap 7	0.05	0.05556	0.03333	0	0	0.05
Bootstrap 8	0	0.06897	0.03333	0.01786	0	0.05
Bootstrap 9	0	0.05357	0.01667	0.01724	0	0.03333
Bootstrap 10	0.05	0.05357	0.01667	0	0.01786	0.05
Bootstrap 11	0.03333	0.08621	0.01667	0.01786	0	0.06897
Bootstrap 12	0.03333	0.05172	0	0.01786	0	0.06667
Bootstrap 13	0.03333	0.05172	0.05	0	0.01786	0.05
Bootstrap 14	0.06667	0.07143	0.05	0.03846	0	0.05172
Bootstrap 15	0.03448	0.05357	0.03333	0.03448	0.01786	0.03333
Bootstrap 16	0.03333	0.05	0.01667	0	0.01786	0.06667
Bootstrap 17	0.03333	0.08929	0.01667	0.03571	0.01724	0.05
Bootstrap 18	0.03333	0.05357	0.05	0.01923	0.01724	0.05
Bootstrap 19	0.03333	0.07143	0.05	0.01786	0	0.06897
Bootstrap 20	0.05	0.06897	0.01667	0	0.01786	0.06667
Bootstrap 21	0.03448	0.07143	0.03448	0	0	0.06667
Bootstrap 22	0.03448	0.05357	0.01667	0	0	0.06667
Bootstrap 23	0.01724	0.07143	0.05	0.03571	0.01724	0.05172
Bootstrap 24	0.03333	0.05357	0.05172	0	0	0.06667
Bootstrap 25	0.01667	0.05556	0.03448	0	0	0.06897
Bootstrap 26	0.01667	0.03448	0	0.03571	0	0.05172
Bootstrap 27	0.05	0.06897	0.03333	0.01786	0	0.06667
Bootstrap 28	0.06667	0.03448	0.03333	0.01852	0	0.01667
Bootstrap 29	0.05	0.07143	0.01724	0	0.01724	0.03333
Bootstrap 30	0.03448	0.07143	0.06667	0.03448	0	0.05
Bootstrap 31	0.06897	0.05	0.03333	0	0.01786	0.1
Bootstrap 32	0.03333	0.05357	0.05172	0	0.01724	0.06897
Bootstrap 33	0.01667	0.05556	0.01724	0.01852	0	0.03333
Bootstrap 34	0.03333	0.08929	0.03333	0.01786	0.01786	0.08333
Bootstrap 35	0.08333	0.07407	0.03333	0.01786	0	0.05
Bootstrap 36	0.08333	0.03704	0.03333	0	0.01786	0.06897
Bootstrap 37	0.03448	0.03571	0.03333	0	0	0.06667
Bootstrap 38	0.05172	0.05357	0.05	0	0.01786	0.06667
Bootstrap 39	0.05	0.05357	0.03333	0.01786	0.01724	0.03448
Bootstrap 40	0.03333	0.03448	0.05172	0.03571	0.01786	0.1167
Bootstrap 41	0.03333	0.07143	0.01724	0.03704	0.01724	0.06667
Bootstrap 42	0.03448	0.06897	0.01667	0.01923	0.01667	0.03448
Bootstrap 43	0.06667	0.03571	0.05	0.01852	0	0.05
Bootstrap 44	0.03448	0.03704	0.03333	0	0.01667	0.05
Bootstrap 45	0.03448	0.03704	0.01667	0.01786	0	0.03333
Bootstrap 46	0	0.03333	0.01724	0.01852	0	0.01667
Bootstrap 47	0.03448	0.01786	0.01667	0.01724	0	0.06667
Bootstrap 48	0.05172	0.05172	0.03448	0	0.01724	0.08333
Bootstrap 49	0.08333	0.07143	0.06897	0.01852	0	0.06897
Bootstrap 50	0.03448	0.05357	0.03448	0.01852	0.01786	0.03448
	rs73885319 -G (APOL1)
	Pedi	Sotho	Tsonga	Tswana	Xhosa	Zulu
Bootstrap 1	0.05172	0.03448	0.1034	0.1333	0.1667	0.08333
Bootstrap 2	0.06897	0.03571	0.1207	0.05769	0.2333	0.08333
Bootstrap 3	0.1034	0.03448	0.1	0.1071	0.1333	0.1333
Bootstrap 4	0.08333	0.05172	0.06667	0.08929	0.1724	0.1
Bootstrap 5	0.06667	0.03571	0.05172	0.1481	0.2241	0.1333
Bootstrap 6	0.05	0.05357	0.08333	0.1607	0.1607	0.1667
Bootstrap 7	0.08333	0.03704	0.06667	0.08621	0.2143	0.08333
Bootstrap 8	0.06667	0.03448	0.1	0.07143	0.1786	0.1167
Bootstrap 9	0.06667	0.03571	0.08333	0.08621	0.1552	0.1
Bootstrap 10	0.06667	0.03571	0.03333	0.1071	0.1429	0.1833
Bootstrap 11	0.08333	0.03448	0.06667	0.1071	0.1607	0.1379
Bootstrap 12	0.06667	0.01724	0.06897	0.1429	0.1786	0.1
Bootstrap 13	0.08333	0.01724	0.06667	0.1667	0.25	0.1
Bootstrap 14	0.1167	0.03571	0.1333	0.07692	0.2069	0.1552
Bootstrap 15	0.05172	0.01786	0.06667	0.06897	0.2143	0.1
Bootstrap 16	0.01667	0.03333	0.05	0.1346	0.2321	0.1
Bootstrap 17	0.05	0.05357	0.1	0.08929	0.1897	0.08333
Bootstrap 18	0.08333	0	0.05	0.1154	0.1724	0.1167
Bootstrap 19	0.1	0.03571	0.1	0.1429	0.15	0.1552
Bootstrap 20	0.08333	0.05172	0.1	0.125	0.1429	0.1
Bootstrap 21	0.1034	0.03571	0.1207	0.1481	0.2241	0.08333
Bootstrap 22	0.06897	0.01786	0.1	0.1034	0.2069	0.1667
Bootstrap 23	0.05172	0.03571	0.1167	0.08929	0.1897	0.05172
Bootstrap 24	0.1	0.05357	0.06897	0.1429	0.1207	0.1
Bootstrap 25	0.1	0.03704	0.08621	0.1607	0.2037	0.1207
Bootstrap 26	0.06667	0.05172	0.08621	0.1071	0.1429	0.1379
Bootstrap 27	0.08333	0.03448	0.08333	0.07143	0.1786	0.1167
Bootstrap 28	0.08333	0.05172	0.08333	0.2037	0.2407	0.1333
Bootstrap 29	0.06667	0.05357	0.06897	0.05556	0.2414	0.15
Bootstrap 30	0.05172	0.05357	0.08333	0.1207	0.1552	0.08333
Bootstrap 31	0.1034	0.03333	0.06667	0.05769	0.1786	0.08333
Bootstrap 32	0.06667	0.05357	0.08621	0.08929	0.1897	0.1379
Bootstrap 33	0.08333	0.01852	0.1379	0.1296	0.1379	0.08333
Bootstrap 34	0.08333	0.01786	0.1	0.08929	0.2321	0.2
Bootstrap 35	0.05	0.03704	0.15	0.1071	0.2333	0.1333
Bootstrap 36	0.06667	0.05556	0.1	0.08333	0.1786	0.1552
Bootstrap 37	0.1034	0.01786	0.15	0.1552	0.2069	0.1167
Bootstrap 38	0.05172	0.01786	0.1167	0.1207	0.1607	0.08333
Bootstrap 39	0.06667	0.03571	0.1333	0.1429	0.1207	0.1034
Bootstrap 40	0.05	0.05172	0.1379	0.08929	0.1607	0.1167
Bootstrap 41	0.08333	0.03571	0.1207	0.1296	0.2069	0.1
Bootstrap 42	0.05172	0.05172	0.1	0.1538	0.1667	0.1552
Bootstrap 43	0.08333	0.03571	0.1333	0.09259	0.1724	0.08333
Bootstrap 44	0.08621	0.01852	0.08333	0.1296	0.1167	0.1167
Bootstrap 45	0.08621	0.05556	0.08333	0.07143	0.1552	0.1
Bootstrap 46	0.1167	0.01667	0.1034	0.1111	0.1964	0.1667
Bootstrap 47	0.06897	0.01786	0.05	0.1034	0.1552	0.1833
Bootstrap 48	0.1034	0.03448	0.1034	0.1111	0.2069	0.1667
Bootstrap 49	0.01667	0.03571	0.08621	0.09259	0.1724	0.1207
Bootstrap 50	0.08621	0.01786	0.05172	0.09259	0.1607	0.1207

## Sheet: Supplementary Figure 10c
Cryptic relatedness estimates (0.05<PIHAT<0.18) based on 100 resampling iterations consisting of up to 100 participants from each group
	Pedi	Sotho	Swazi	Tsonga	Tswana	Venda	Xhosa	Zulu
Bootstrap 1	20	12	16	30	4	8	8	8
Bootstrap 2	40	10	12	44	12	8	4	16
Bootstrap 3	32	12	16	28	4	8	8	16
Bootstrap 4	20	16	16	28	4	8	8	4
Bootstrap 5	22	4	16	24	8	8	8	4
Bootstrap 6	22	14	12	44	12	8	12	4
Bootstrap 7	32	8	24	22	4	8	4	8
Bootstrap 8	34	18	12	24	12	8	8	12
Bootstrap 9	30	4	12	32	4	8	8	4
Bootstrap 10	24	4	20	18	4	8	4	4
Bootstrap 11	24	14	8	20	8	8	8	8
Bootstrap 12	40	24	12	16	8	8	8	4
Bootstrap 13	28	12	20	26	12	8	8	8
Bootstrap 14	32	16	8	28	4	8	8	4
Bootstrap 15	30	16	16	24	8	8	8	4
Bootstrap 16	48	12	16	24	8	8	4	4
Bootstrap 17	36	8	16	22	4	8	8	8
Bootstrap 18	50	8	24	28	8	8	4	4
Bootstrap 19	22	14	12	34	12	8	4	10
Bootstrap 20	18	16	16	30	16	8	4	4
Bootstrap 21	18	10	16	20	8	8	4	8
Bootstrap 22	40	8	16	12	8	8	8	8
Bootstrap 23	32	18	16	28	4	8	8	4
Bootstrap 24	24	12	12	16	4	8	12	8
Bootstrap 25	20	4	12	12	4	8	4	8
Bootstrap 26	42	10	16	18	4	8	4	4
Bootstrap 27	18	14	12	28	4	8	4	12
Bootstrap 28	30	16	20	26	4	8	4	4
Bootstrap 29	18	16	12	30	8	8	8	8
Bootstrap 30	24	16	8	40	8	8	12	8
Bootstrap 31	38	4	20	22	4	8	8	12
Bootstrap 32	20	22	20	32	12	8	8	4
Bootstrap 33	36	12	20	32	8	8	4	4
Bootstrap 34	38	12	12	36	12	8	4	4
Bootstrap 35	34	14	12	26	4	8	4	4
Bootstrap 36	24	8	12	20	12	8	4	12
Bootstrap 37	38	16	20	32	4	8	8	4
Bootstrap 38	34	12	8	20	8	8	12	12
Bootstrap 39	48	12	24	40	8	8	4	4
Bootstrap 40	16	4	16	30	8	8	4	4
Bootstrap 41	46	22	20	28	4	8	12	14
Bootstrap 42	20	8	20	28	8	8	8	4
Bootstrap 43	38	14	16	20	8	8	4	16
Bootstrap 44	28	8	20	12	4	8	4	4
Bootstrap 45	42	8	20	28	4	8	4	4
Bootstrap 46	18	4	20	32	4	8	4	4
Bootstrap 47	46	16	8	26	8	8	12	4
Bootstrap 48	22	16	16	38	8	8	4	12
Bootstrap 49	34	12	8	32	8	8	8	8
Bootstrap 50	24	10	8	34	12	8	4	20
Bootstrap 51	38	12	12	38	4	8	4	4
Bootstrap 52	48	8	12	38	8	8	4	4
Bootstrap 53	54	8	16	20	8	8	12	12
Bootstrap 54	38	12	4	28	4	8	8	4
Bootstrap 55	48	12	20	24	8	8	8	4
Bootstrap 56	20	8	16	38	4	8	4	8
Bootstrap 57	36	4	16	12	8	8	8	12
Bootstrap 58	24	24	16	34	12	8	4	8
Bootstrap 59	40	22	20	12	4	8	4	8
Bootstrap 60	18	8	16	28	4	8	4	12
Bootstrap 61	34	12	20	20	4	8	8	12
Bootstrap 62	30	24	12	28	4	8	4	8
Bootstrap 63	26	8	20	24	4	8	4	8
Bootstrap 64	32	8	16	20	4	8	8	12
Bootstrap 65	16	12	12	8	8	8	4	8
Bootstrap 66	28	12	20	24	4	8	8	10
Bootstrap 67	32	8	20	18	8	8	8	4
Bootstrap 68	36	14	12	16	4	8	4	8
Bootstrap 69	32	4	16	16	4	8	4	14
Bootstrap 70	34	16	16	36	16	8	8	4
Bootstrap 71	38	8	16	36	12	8	8	12
Bootstrap 72	26	20	16	8	4	8	8	4
Bootstrap 73	46	4	20	38	4	8	8	8
Bootstrap 74	16	10	12	26	4	8	8	4
Bootstrap 75	12	4	20	32	12	8	8	8
Bootstrap 76	12	20	24	18	4	8	8	12
Bootstrap 77	24	12	20	22	8	8	8	16
Bootstrap 78	28	12	20	32	8	8	8	12
Bootstrap 79	40	14	16	4	8	8	4	4
Bootstrap 80	16	18	8	36	8	8	4	4
Bootstrap 81	28	20	12	48	4	8	4	16
Bootstrap 82	12	4	20	36	4	8	8	12
Bootstrap 83	30	12	12	42	4	8	4	4
Bootstrap 84	24	16	16	22	4	8	8	8
Bootstrap 85	30	20	20	44	8	8	8	12
Bootstrap 86	44	4	16	42	4	8	12	10
Bootstrap 87	30	12	16	8	4	8	8	4
Bootstrap 88	20	10	16	40	12	8	8	4
Bootstrap 89	30	16	16	28	8	8	8	8
Bootstrap 90	30	12	16	32	8	8	8	4
Bootstrap 91	44	4	24	22	8	8	8	4
Bootstrap 92	24	10	16	24	12	8	8	4
Bootstrap 93	24	12	12	24	4	8	4	8
Bootstrap 94	38	12	20	18	4	8	4	12
Bootstrap 95	8	12	20	34	8	8	8	10
Bootstrap 96	12	12	24	32	8	8	8	8
Bootstrap 97	36	12	20	40	4	8	8	4
Bootstrap 98	16	8	16	12	4	8	4	8
Bootstrap 99	26	12	24	28	12	8	8	8
Bootstrap 100	34	12	12	28	8	8	8	12
